# Supplementary material for: [3+2] Cycloaddition to a Chiral 5-Methylene-1,3-dioxolan-4-one and Pyrolysis of the Spiro Adducts
Source: Molecules. 2025 Mar 10;30(6):1246. doi: 10.3390/molecules30061246 (PMC11946748; doi:10.3390/molecules30061246)
Supplement: Supplementary file 1 [file molecules-30-01246-s001.zip]

Archive with 4 entries (3 files):
- LAP suppl rev/
- LAP suppl rev/.DS_Store
- LAP suppl rev/25Molecules_LAP_suppl.pdf
- LAP suppl rev/7.CIF
