# Supplementary material for: [3+2] Cycloaddition to a Chiral 5-Methylene-1,3-dioxolan-4-one and Pyrolysis of the Spiro Adducts
Source: Molecules. 2025 Mar 10;30(6):1246. doi: 10.3390/molecules30061246 (PMC11946748; doi:10.3390/molecules30061246)
Supplement: Supplementary file 1 [file molecules-30-01246-s001.zip › LAP suppl rev/7.CIF]

data_7 
  
_audit_creation_method            SHELXL-97 
_chemical_name_systematic 
; 
 ? 
; 
_chemical_name_common             ? 
_chemical_absolute_configuration   rm
_chemical_melting_point           ? 
_chemical_formula_moiety          'C15 H17 N O4'  
_chemical_formula_sum 
 'C15 H17 N O4' 
_chemical_formula_weight          275.30 
  
loop_ 
 _atom_type_symbol 
 _atom_type_description 
 _atom_type_scat_dispersion_real 
 _atom_type_scat_dispersion_imag 
 _atom_type_scat_source 
 'C'  'C'   0.0033   0.0016 
 'International Tables Vol C Tables 4.2.6.8 and 6.1.1.4' 
 'H'  'H'   0.0000   0.0000 
 'International Tables Vol C Tables 4.2.6.8 and 6.1.1.4' 
 'N'  'N'   0.0061   0.0033 
 'International Tables Vol C Tables 4.2.6.8 and 6.1.1.4' 
 'O'  'O'   0.0106   0.0060 
 'International Tables Vol C Tables 4.2.6.8 and 6.1.1.4' 
  
_symmetry_cell_setting            Orthorhombic 
_symmetry_space_group_name_H-M    P2(1)2(1)2(1) 
  
loop_ 
 _symmetry_equiv_pos_as_xyz 
 'x, y, z' 
 '-x+1/2, -y, z+1/2' 
 '-x, y+1/2, -z+1/2' 
 'x+1/2, -y+1/2, -z' 
  
_cell_length_a                    5.7153(14) 
_cell_length_b                    11.497(3) 
_cell_length_c                    20.903(5) 
_cell_angle_alpha                 90.00 
_cell_angle_beta                  90.00 
_cell_angle_gamma                 90.00 
_cell_volume                      1373.5(6) 
_cell_formula_units_Z             4 
_cell_measurement_temperature     93(2) 
_cell_measurement_reflns_used     4649 
_cell_measurement_theta_min       1.92 
_cell_measurement_theta_max       26.84 
  
_exptl_crystal_description        prism 
_exptl_crystal_colour             colourless 
_exptl_crystal_size_max           0.300 
_exptl_crystal_size_mid           0.100 
_exptl_crystal_size_min           0.030 
_exptl_crystal_density_meas       ? 
_exptl_crystal_density_diffrn     1.331 
_exptl_crystal_density_method     'not measured' 
_exptl_crystal_F_000              584 
_exptl_absorpt_coefficient_mu     0.097 
_exptl_absorpt_correction_type    multi-scan 
_exptl_absorpt_correction_T_min   0.9715 
_exptl_absorpt_correction_T_max   1.0000 
_exptl_absorpt_process_details    'Jacobson, R. (1998) Private communication' 
  
_exptl_special_details 
; 
 ? 
; 
  
_diffrn_ambient_temperature       93(2) 
_diffrn_radiation_wavelength      0.71073 
_diffrn_radiation_type            MoK\a 
_diffrn_radiation_source          'rotating anode' 
_diffrn_radiation_monochromator   confocal 
_diffrn_measurement_device_type   CCD 
_diffrn_measurement_method        '\w and \f scans' 
_diffrn_detector_area_resol_mean  ? 
_diffrn_standards_number          ? 
_diffrn_standards_interval_count  ? 
_diffrn_standards_interval_time   ? 
_diffrn_standards_decay_%         ? 
_diffrn_reflns_number             8518 
_diffrn_reflns_av_R_equivalents   0.0502 
_diffrn_reflns_av_sigmaI/netI     0.0408 
_diffrn_reflns_limit_h_min        -6 
_diffrn_reflns_limit_h_max        6 
_diffrn_reflns_limit_k_min        -13 
_diffrn_reflns_limit_k_max        10 
_diffrn_reflns_limit_l_min        -25 
_diffrn_reflns_limit_l_max        24 
_diffrn_reflns_theta_min          2.02 
_diffrn_reflns_theta_max          25.35 
_reflns_number_total              2486 
_reflns_number_gt                 2284 
_reflns_threshold_expression      >2sigma(I) 
  
_computing_data_collection        'CrystalClear (Rigaku Corp., 2004)' 
_computing_cell_refinement        'CrystalClear (Rigaku Corp., 2004)' 
_computing_data_reduction         'CrystalClear (Rigaku Corp., 2004)' 
_computing_structure_solution     'SHELXS-97 (Sheldrick, 1990)' 
_computing_structure_refinement   'SHELXL-97 (Sheldrick, 1997)' 
_computing_molecular_graphics     'Bruker SHELXTL' 
_computing_publication_material   'Bruker SHELXTL' 
  
_refine_special_details 
; 
 Refinement of F^2^ against ALL reflections.  The weighted R-factor wR and 
 goodness of fit S are based on F^2^, conventional R-factors R are based 
 on F, with F set to zero for negative F^2^. The threshold expression of 
 F^2^ > 2sigma(F^2^) is used only for calculating R-factors(gt) etc. and is 
 not relevant to the choice of reflections for refinement.  R-factors based 
 on F^2^ are statistically about twice as large as those based on F, and R- 
 factors based on ALL data will be even larger. 
; 
  
_refine_ls_structure_factor_coef  Fsqd 
_refine_ls_matrix_type            full 
_refine_ls_weighting_scheme       calc 
_refine_ls_weighting_details 
 'calc w=1/[\s^2^(Fo^2^)+(0.0537P)^2^+0.1292P] where P=(Fo^2^+2Fc^2^)/3' 
_atom_sites_solution_primary      direct 
_atom_sites_solution_secondary    difmap 
_atom_sites_solution_hydrogens    geom 
_refine_ls_hydrogen_treatment     constr 
_refine_ls_extinction_method      none 
_refine_ls_extinction_coef        ? 
_refine_ls_abs_structure_details 
 'Flack H D (1983), Acta Cryst. A39, 876-881' 
_refine_ls_abs_structure_Flack    -0.4(14) 
_refine_ls_number_reflns          2486 
_refine_ls_number_parameters      182 
_refine_ls_number_restraints      0 
_refine_ls_R_factor_all           0.0586 
_refine_ls_R_factor_gt            0.0513 
_refine_ls_wR_factor_ref          0.1059 
_refine_ls_wR_factor_gt           0.1029 
_refine_ls_goodness_of_fit_ref    1.155 
_refine_ls_restrained_S_all       1.155 
_refine_ls_shift/su_max           0.001 
_refine_ls_shift/su_mean          0.000 
  
loop_ 
 _atom_site_label 
 _atom_site_type_symbol 
 _atom_site_fract_x 
 _atom_site_fract_y 
 _atom_site_fract_z 
 _atom_site_U_iso_or_equiv 
 _atom_site_adp_type 
 _atom_site_occupancy 
 _atom_site_symmetry_multiplicity 
 _atom_site_calc_flag 
 _atom_site_refinement_flags 
 _atom_site_disorder_assembly 
 _atom_site_disorder_group 
O1 O 0.1758(3) 0.86714(13) 0.87480(7) 0.0309(4) Uani 1 1 d . . . 
C2 C 0.0557(4) 0.76447(19) 0.88524(9) 0.0250(5) Uani 1 1 d . . . 
C3 C -0.1276(4) 0.79775(19) 0.93333(10) 0.0244(5) Uani 1 1 d . . . 
O3 O -0.2539(3) 0.73543(13) 0.96259(7) 0.0287(4) Uani 1 1 d . . . 
O4 O -0.1288(3) 0.91279(13) 0.93824(7) 0.0305(4) Uani 1 1 d . . . 
C5 C 0.0257(4) 0.95949(19) 0.89062(11) 0.0299(6) Uani 1 1 d . . . 
H5A H -0.0670 0.9823 0.8520 0.036 Uiso 1 1 calc R . . 
C6 C 0.1585(4) 1.06287(19) 0.91468(11) 0.0324(6) Uani 1 1 d . . . 
C7 C 0.3050(6) 1.1079(2) 0.85960(13) 0.0499(8) Uani 1 1 d . . . 
H7A H 0.4187 1.0484 0.8469 0.075 Uiso 1 1 calc R . . 
H7B H 0.3881 1.1784 0.8730 0.075 Uiso 1 1 calc R . . 
H7C H 0.2030 1.1261 0.8233 0.075 Uiso 1 1 calc R . . 
C8 C -0.0164(5) 1.1535(2) 0.93535(15) 0.0528(8) Uani 1 1 d . . . 
H8A H -0.1103 1.1231 0.9708 0.079 Uiso 1 1 calc R . . 
H8B H -0.1192 1.1727 0.8994 0.079 Uiso 1 1 calc R . . 
H8C H 0.0666 1.2237 0.9493 0.079 Uiso 1 1 calc R . . 
C9 C 0.3135(5) 1.0295(2) 0.97012(11) 0.0340(6) Uani 1 1 d . . . 
H9A H 0.4272 0.9711 0.9561 0.051 Uiso 1 1 calc R . . 
H9B H 0.2175 0.9973 1.0047 0.051 Uiso 1 1 calc R . . 
H9C H 0.3966 1.0986 0.9856 0.051 Uiso 1 1 calc R . . 
C10 C 0.2152(4) 0.66703(19) 0.90077(10) 0.0260(5) Uani 1 1 d . . . 
H10A H 0.1524 0.6183 0.9359 0.031 Uiso 1 1 calc R . . 
H10B H 0.3730 0.6953 0.9126 0.031 Uiso 1 1 calc R . . 
C11 C 0.2184(4) 0.60292(19) 0.83898(10) 0.0244(5) Uani 1 1 d . . . 
N12 N 0.0629(3) 0.63663(16) 0.80014(8) 0.0274(4) Uani 1 1 d . . . 
O13 O -0.0653(3) 0.72825(13) 0.82934(7) 0.0289(4) Uani 1 1 d . . . 
C14 C 0.3760(4) 0.50872(18) 0.82350(10) 0.0239(5) Uani 1 1 d . . . 
C15 C 0.5835(4) 0.4961(2) 0.85744(11) 0.0301(6) Uani 1 1 d . . . 
H15A H 0.6194 0.5486 0.8911 0.036 Uiso 1 1 calc R . . 
C16 C 0.7356(4) 0.40906(19) 0.84287(11) 0.0307(6) Uani 1 1 d . . . 
H16A H 0.8765 0.4009 0.8666 0.037 Uiso 1 1 calc R . . 
C17 C 0.6867(4) 0.33365(19) 0.79448(10) 0.0318(6) Uani 1 1 d . . . 
H17A H 0.7953 0.2742 0.7838 0.038 Uiso 1 1 calc R . . 
C18 C 0.4815(5) 0.3433(2) 0.76121(10) 0.0313(6) Uani 1 1 d . . . 
H18A H 0.4468 0.2897 0.7280 0.038 Uiso 1 1 calc R . . 
C19 C 0.3258(4) 0.42987(19) 0.77561(10) 0.0284(5) Uani 1 1 d . . . 
H19A H 0.1829 0.4357 0.7526 0.034 Uiso 1 1 calc R . . 
  
loop_ 
 _atom_site_aniso_label 
 _atom_site_aniso_U_11 
 _atom_site_aniso_U_22 
 _atom_site_aniso_U_33 
 _atom_site_aniso_U_23 
 _atom_site_aniso_U_13 
 _atom_site_aniso_U_12 
O1 0.0287(9) 0.0274(9) 0.0367(8) -0.0025(7) 0.0071(7) -0.0046(8) 
C2 0.0227(11) 0.0264(12) 0.0261(10) -0.0008(10) 0.0008(10) -0.0039(11) 
C3 0.0176(12) 0.0266(13) 0.0290(11) -0.0022(10) -0.0054(10) -0.0018(10) 
O3 0.0208(8) 0.0330(9) 0.0325(8) -0.0016(7) 0.0010(7) -0.0057(7) 
O4 0.0225(8) 0.0274(9) 0.0415(9) -0.0017(7) 0.0036(7) -0.0005(7) 
C5 0.0266(13) 0.0295(13) 0.0335(12) 0.0023(10) 0.0008(11) 0.0011(11) 
C6 0.0316(13) 0.0248(12) 0.0409(13) 0.0037(10) -0.0026(12) -0.0009(11) 
C7 0.0596(18) 0.0439(16) 0.0463(15) 0.0103(12) -0.0021(15) -0.0177(16) 
C8 0.0472(17) 0.0287(14) 0.083(2) -0.0056(15) -0.0106(17) 0.0055(14) 
C9 0.0335(14) 0.0318(14) 0.0367(12) -0.0003(10) -0.0023(12) -0.0035(12) 
C10 0.0221(12) 0.0290(13) 0.0269(10) -0.0032(9) -0.0019(10) -0.0003(10) 
C11 0.0210(11) 0.0280(12) 0.0241(10) 0.0021(9) -0.0001(10) -0.0037(10) 
N12 0.0279(10) 0.0258(10) 0.0285(9) -0.0035(8) 0.0009(9) -0.0006(9) 
O13 0.0285(8) 0.0295(8) 0.0286(7) -0.0038(7) -0.0042(7) 0.0055(7) 
C14 0.0236(12) 0.0227(11) 0.0255(10) 0.0013(9) 0.0027(10) -0.0045(10) 
C15 0.0287(13) 0.0306(13) 0.0310(11) -0.0041(10) -0.0023(11) -0.0024(12) 
C16 0.0231(12) 0.0314(13) 0.0376(12) -0.0019(11) -0.0023(11) -0.0012(11) 
C17 0.0320(14) 0.0297(13) 0.0337(12) -0.0025(11) 0.0069(12) 0.0009(11) 
C18 0.0365(14) 0.0311(13) 0.0263(11) -0.0043(10) 0.0032(11) -0.0034(12) 
C19 0.0272(12) 0.0327(13) 0.0253(11) -0.0009(10) 0.0003(11) -0.0015(11) 
  
_geom_special_details 
; 
 All esds (except the esd in the dihedral angle between two l.s. planes) 
 are estimated using the full covariance matrix.  The cell esds are taken 
 into account individually in the estimation of esds in distances, angles 
 and torsion angles; correlations between esds in cell parameters are only 
 used when they are defined by crystal symmetry.  An approximate (isotropic) 
 treatment of cell esds is used for estimating esds involving l.s. planes. 
; 
  
loop_ 
 _geom_bond_atom_site_label_1 
 _geom_bond_atom_site_label_2 
 _geom_bond_distance 
 _geom_bond_site_symmetry_2 
 _geom_bond_publ_flag 
O1 C2 1.383(3) . ? 
O1 C5 1.405(3) . ? 
C2 O13 1.420(3) . ? 
C2 C10 1.480(3) . ? 
C2 C3 1.502(3) . ? 
C3 O3 1.187(2) . ? 
C3 O4 1.327(3) . ? 
O4 C5 1.435(3) . ? 
C5 C6 1.497(3) . ? 
C5 H5A 1.0000 . ? 
C6 C8 1.508(4) . ? 
C6 C9 1.508(3) . ? 
C6 C7 1.515(4) . ? 
C7 H7A 0.9800 . ? 
C7 H7B 0.9800 . ? 
C7 H7C 0.9800 . ? 
C8 H8A 0.9800 . ? 
C8 H8B 0.9800 . ? 
C8 H8C 0.9800 . ? 
C9 H9A 0.9800 . ? 
C9 H9B 0.9800 . ? 
C9 H9C 0.9800 . ? 
C10 C11 1.487(3) . ? 
C10 H10A 0.9900 . ? 
C10 H10B 0.9900 . ? 
C11 N12 1.264(3) . ? 
C11 C14 1.446(3) . ? 
N12 O13 1.421(2) . ? 
C14 C19 1.381(3) . ? 
C14 C15 1.389(3) . ? 
C15 C16 1.360(3) . ? 
C15 H15A 0.9500 . ? 
C16 C17 1.361(3) . ? 
C16 H16A 0.9500 . ? 
C17 C18 1.368(4) . ? 
C17 H17A 0.9500 . ? 
C18 C19 1.368(3) . ? 
C18 H18A 0.9500 . ? 
C19 H19A 0.9500 . ? 
  
loop_ 
 _geom_angle_atom_site_label_1 
 _geom_angle_atom_site_label_2 
 _geom_angle_atom_site_label_3 
 _geom_angle 
 _geom_angle_site_symmetry_1 
 _geom_angle_site_symmetry_3 
 _geom_angle_publ_flag 
C2 O1 C5 107.75(16) . . ? 
O1 C2 O13 111.24(16) . . ? 
O1 C2 C10 112.03(18) . . ? 
O13 C2 C10 104.98(16) . . ? 
O1 C2 C3 103.57(16) . . ? 
O13 C2 C3 106.59(17) . . ? 
C10 C2 C3 118.39(17) . . ? 
O3 C3 O4 124.0(2) . . ? 
O3 C3 C2 128.0(2) . . ? 
O4 C3 C2 108.02(19) . . ? 
C3 O4 C5 108.44(17) . . ? 
O1 C5 O4 104.86(17) . . ? 
O1 C5 C6 111.69(19) . . ? 
O4 C5 C6 112.09(18) . . ? 
O1 C5 H5A 109.4 . . ? 
O4 C5 H5A 109.4 . . ? 
C6 C5 H5A 109.4 . . ? 
C5 C6 C8 108.0(2) . . ? 
C5 C6 C9 110.74(19) . . ? 
C8 C6 C9 110.2(2) . . ? 
C5 C6 C7 107.2(2) . . ? 
C8 C6 C7 110.4(2) . . ? 
C9 C6 C7 110.3(2) . . ? 
C6 C7 H7A 109.5 . . ? 
C6 C7 H7B 109.5 . . ? 
H7A C7 H7B 109.5 . . ? 
C6 C7 H7C 109.5 . . ? 
H7A C7 H7C 109.5 . . ? 
H7B C7 H7C 109.5 . . ? 
C6 C8 H8A 109.5 . . ? 
C6 C8 H8B 109.5 . . ? 
H8A C8 H8B 109.5 . . ? 
C6 C8 H8C 109.5 . . ? 
H8A C8 H8C 109.5 . . ? 
H8B C8 H8C 109.5 . . ? 
C6 C9 H9A 109.5 . . ? 
C6 C9 H9B 109.5 . . ? 
H9A C9 H9B 109.5 . . ? 
C6 C9 H9C 109.5 . . ? 
H9A C9 H9C 109.5 . . ? 
H9B C9 H9C 109.5 . . ? 
C2 C10 C11 101.08(17) . . ? 
C2 C10 H10A 111.6 . . ? 
C11 C10 H10A 111.6 . . ? 
C2 C10 H10B 111.6 . . ? 
C11 C10 H10B 111.6 . . ? 
H10A C10 H10B 109.4 . . ? 
N12 C11 C14 121.59(19) . . ? 
N12 C11 C10 113.4(2) . . ? 
C14 C11 C10 125.00(19) . . ? 
C11 N12 O13 108.29(16) . . ? 
C2 O13 N12 108.62(15) . . ? 
C19 C14 C15 118.6(2) . . ? 
C19 C14 C11 121.6(2) . . ? 
C15 C14 C11 119.7(2) . . ? 
C16 C15 C14 120.6(2) . . ? 
C16 C15 H15A 119.7 . . ? 
C14 C15 H15A 119.7 . . ? 
C15 C16 C17 120.2(2) . . ? 
C15 C16 H16A 119.9 . . ? 
C17 C16 H16A 119.9 . . ? 
C16 C17 C18 120.1(2) . . ? 
C16 C17 H17A 119.9 . . ? 
C18 C17 H17A 119.9 . . ? 
C17 C18 C19 120.3(2) . . ? 
C17 C18 H18A 119.8 . . ? 
C19 C18 H18A 119.8 . . ? 
C18 C19 C14 120.1(2) . . ? 
C18 C19 H19A 119.9 . . ? 
C14 C19 H19A 119.9 . . ? 
  
loop_ 
 _geom_torsion_atom_site_label_1 
 _geom_torsion_atom_site_label_2 
 _geom_torsion_atom_site_label_3 
 _geom_torsion_atom_site_label_4 
 _geom_torsion 
 _geom_torsion_site_symmetry_1 
 _geom_torsion_site_symmetry_2 
 _geom_torsion_site_symmetry_3 
 _geom_torsion_site_symmetry_4 
 _geom_torsion_publ_flag 
C5 O1 C2 O13 90.5(2) . . . . ? 
C5 O1 C2 C10 -152.37(17) . . . . ? 
C5 O1 C2 C3 -23.7(2) . . . . ? 
O1 C2 C3 O3 -169.9(2) . . . . ? 
O13 C2 C3 O3 72.6(3) . . . . ? 
C10 C2 C3 O3 -45.2(3) . . . . ? 
O1 C2 C3 O4 10.5(2) . . . . ? 
O13 C2 C3 O4 -106.91(19) . . . . ? 
C10 C2 C3 O4 135.2(2) . . . . ? 
O3 C3 O4 C5 -173.1(2) . . . . ? 
C2 C3 O4 C5 6.5(2) . . . . ? 
C2 O1 C5 O4 28.0(2) . . . . ? 
C2 O1 C5 C6 149.64(18) . . . . ? 
C3 O4 C5 O1 -21.0(2) . . . . ? 
C3 O4 C5 C6 -142.34(19) . . . . ? 
O1 C5 C6 C8 -175.5(2) . . . . ? 
O4 C5 C6 C8 -58.2(3) . . . . ? 
O1 C5 C6 C9 -54.8(3) . . . . ? 
O4 C5 C6 C9 62.5(3) . . . . ? 
O1 C5 C6 C7 65.5(2) . . . . ? 
O4 C5 C6 C7 -177.1(2) . . . . ? 
O1 C2 C10 C11 -103.20(19) . . . . ? 
O13 C2 C10 C11 17.7(2) . . . . ? 
C3 C2 C10 C11 136.4(2) . . . . ? 
C2 C10 C11 N12 -11.8(2) . . . . ? 
C2 C10 C11 C14 169.9(2) . . . . ? 
C14 C11 N12 O13 178.98(18) . . . . ? 
C10 C11 N12 O13 0.6(2) . . . . ? 
O1 C2 O13 N12 102.63(18) . . . . ? 
C10 C2 O13 N12 -18.7(2) . . . . ? 
C3 C2 O13 N12 -145.14(16) . . . . ? 
C11 N12 O13 C2 11.8(2) . . . . ? 
N12 C11 C14 C19 -19.1(3) . . . . ? 
C10 C11 C14 C19 159.1(2) . . . . ? 
N12 C11 C14 C15 161.1(2) . . . . ? 
C10 C11 C14 C15 -20.7(3) . . . . ? 
C19 C14 C15 C16 1.2(3) . . . . ? 
C11 C14 C15 C16 -179.0(2) . . . . ? 
C14 C15 C16 C17 0.4(3) . . . . ? 
C15 C16 C17 C18 -1.6(4) . . . . ? 
C16 C17 C18 C19 1.1(4) . . . . ? 
C17 C18 C19 C14 0.6(3) . . . . ? 
C15 C14 C19 C18 -1.7(3) . . . . ? 
C11 C14 C19 C18 178.5(2) . . . . ? 
  
_diffrn_measured_fraction_theta_max    0.997 
_diffrn_reflns_theta_full              25.00 
_diffrn_measured_fraction_theta_full   0.999 
_refine_diff_density_max    0.149 
_refine_diff_density_min   -0.225 
_refine_diff_density_rms    0.043 
